# Supplementary material for: Secondary Students’ Knowledge on Birds and Attitudes towards Conservation: Evaluation of an Environmental Education Program
Source: Int J Environ Res Public Health. 2023 May 9;20(10):5769. doi: 10.3390/ijerph20105769 (PMC10218049; doi:10.3390/ijerph20105769)
Supplement: Supplementary file 1 [file ijerph-20-05769-s001.zip]

Archive with 1 entries (1 files):
- ijerph-2343565-supplementary.pdf
